# Supplementary material for: Sedentary Behavior and Low Back Pain in Children and Adolescents: A Systematic Review and Meta-Analysis
Source: Healthcare (Basel). 2026 Jan 16;14(2):233. doi: 10.3390/healthcare14020233 (PMC12841405; doi:10.3390/healthcare14020233)
Supplement: Supplementary file 1 [file healthcare-14-00233-s001.zip]

Archive with 3 entries (3 files):
- Supplementary Table S1. PRISMA_2020_checklist.pdf
- Supplementary Table S2. Search strategy.pdf
- Supplementary Table S3. Coded variables.pdf
